# Supplementary material for: Association Between Pelvic Injury and Trauma-Induced Coagulopathy in Severe Trauma Patients: A Retrospective Single-Center Study
Source: J Clin Med. 2026 Mar 19;15(6):2365. doi: 10.3390/jcm15062365 (PMC13026385; doi:10.3390/jcm15062365)
Supplement: Supplementary file 1 [file jcm-15-02365-s001.zip]

Archive with 1 entries (1 files):
- jcm-4057018-supplementary.pdf
